# Supplementary material for: APE1 condensation in nucleoli of non-cancer cells depends on rRNA transcription and forming G-quadruplex RNA structures
Source: Nucleic Acids Res. 2025 Mar 18;53(5):gkaf168. doi: 10.1093/nar/gkaf168 (PMC11915510; doi:10.1093/nar/gkaf168)
Supplement: gkaf168_Supplemental_Files [file gkaf168_supplemental_files.zip]

Archive with 17 entries (17 files):
- Dall'Agnese et al SI_TEXT_Revised_20250203_FINAL.docx
- Supp.Table 1.xlsx
- Supp.Table 2.xlsx
- Supp.Table 3.xlsx
- Supp1A_Video_DMF_488.mp4
- Supp1A_Video_DMF_phase.mp4
- Supp1B_Video_CDDP_488.mp4
- Supp1B_Video_CDDP_phase.mp4
- Supp1C_Video_MMSControl_488.mp4
- Supp1C_Video_MMSControl_phase.mp4
- Supp1D_Video_MMS_488.mp4
- Supp1D_Video_MMS_phase.mp4
- Supp1E_Video_CX5461Contol_488.mp4
- Supp1E_Video_CX5461Contol_phase.mp4
- Supp1F_Video_CX5461_488.mp4
- Supp1F_Video_CX5461_phase.mp4
- Supplementary Figures_1-2-3-4-5_compressed.pdf
