# Supplementary material for: APE1 condensation in nucleoli of non-cancer cells depends on rRNA transcription and forming G-quadruplex RNA structures
Source: Nucleic Acids Res. 2025 Mar 18;53(5):gkaf168. doi: 10.1093/nar/gkaf168 (PMC11915510; doi:10.1093/nar/gkaf168)
Supplement: gkaf168_Supplemental_Files [file gkaf168_supplemental_files.zip › Supp.Table 1.xlsx]

## Sheet: Supp Table 1A
Primer for C-term Tag	Specifics	Sequence
A29	pUC19 – C-Term LHA (F)	ccaagcttgcatgcctgcaggtcgacGGGTAAAGGAAGAAGCACCAG
A30	C-Term LHA (R) – Linker	cgtcgtccttgtaatcaccagaaccacctgcggcagaacccgcggatcccggtgcaccCAGTGCTAGGTAAAGGGTGATGG
A09	Linker – Flag – HA – GFP (F)	gttctggtgattacaaggacgacgatgacaagtacccatacgatgtgccagattacgctGTGAGCAAGGGCGAGGAG
A31	GFP (R)	CTTGTACAGCTCGTCCATGCCG
A32	GFP – C-term RHA (F)	ctcggcatggacgagctgtacaagTGATACCCTCCTGCAGTAGC
A33	C-term RHA (R) – pUC19	ttcgagctcggtacccggggatccGGTAGGAAGGAAGCAGTCCC
CgRNA1	C-term gRNA1	gtatcacagtgctaggtaaa
CgRNA2	C-term gRNA2	ggtatcacagtgctaggtaa

## Sheet: Supp Table 1B
Primer for N-term Tag	Specifics	Sequence
A38	pUC19 – N-Term LHA (F)	aagcttgcatgcctgcaggtcgacCAAAACCTGAACGAACCCACG
A39	N-Term LHA (R) – Linker	cagctcctcgcccttgctcaccatCGCTGTGACGAAAGCCCTTA
A19	GFP (F)	ATGGTGAGCAAGGGCGAGGAG
A20	GFP (R) – HA - Flag	gtgcacccttgtcatcgtcgtccttgtaatcagcgtaatctggcacatcgtatgggtaCTTGTACAGCTCGTCCATGCCG
A40	Flag – Linker – N-term RHA (F)	aggacgacgatgacaagggtgcaccgggatccgcgggttctgccgcaggtggttctggtATGCCAAAGCGGGGAAAGAA
A41	N-term RHA (R) – pUC19	ttcgagctcggtacccggggatccTACACAGAAGGCATTCGAGC
NgRNA1	N-term gRNA1	tcgtcacagcgatgccaaag
NgRNA2	N-term gRNA2	gtcacagcgatgccaaagcg

## Sheet: Supp Table 1C
Primer PCRs	Specifics	Sequence
A71	LHA for N-term (F) – PCR and agarose gel	CATTGCTCGTGGCGGGCCAG
A72	RHA for N-term (R) – PCR and agarose gel	TTACACAAACTTCTCGGAACCC
A73	LHA for C-term (F) – PCR and agarose gel	CTGCTTACGCTTACACTTTCTGGAC
A74	RHA for C-term (R) – PCR and agarose gel	CAAAGGGACAAAGAAAGCCA
