# Supplementary material for: APE1 condensation in nucleoli of non-cancer cells depends on rRNA transcription and forming G-quadruplex RNA structures
Source: Nucleic Acids Res. 2025 Mar 18;53(5):gkaf168. doi: 10.1093/nar/gkaf168 (PMC11915510; doi:10.1093/nar/gkaf168)
Supplement: gkaf168_Supplemental_Files [file gkaf168_supplemental_files.zip › Supp.Table 2.xlsx]

## Sheet: Foglio1
Name	Specifics	Sequence
DNA	DNA oligo for in vitro droplets with Cy5	Cy5-AATTCACCGGTACCCTCTAGAATTCG
THF	DNA oligo for in vitro droplets containing A/P mimicking site (^) With Cy5	Cy5-AATTCACCGGTACC^TCTAGAATTCG
DNA complementary	Complementary DNA oligo for both DNA and THF	TTAAGTGGCCATGGGAGATCTTAAGC
rPoly-U	RNA oligo rich in U sequence with Cy5	Cy5-UUUUUUUUUUUUUUUUUUUmG
rG4	RNA oligo rich in G from 18S rRNA with Cy5	Cy5-GGCCGGGGGUCGGGCGCCGmG
