# Supplementary material for: APE1 condensation in nucleoli of non-cancer cells depends on rRNA transcription and forming G-quadruplex RNA structures
Source: Nucleic Acids Res. 2025 Mar 18;53(5):gkaf168. doi: 10.1093/nar/gkaf168 (PMC11915510; doi:10.1093/nar/gkaf168)
Supplement: gkaf168_Supplemental_Files [file gkaf168_supplemental_files.zip › Supp.Table 3.xlsx]

## Sheet: Foglio1
45S rRNA	Position of predicted rG4 (45S)	Length (nt)	Sequence of predicted rG4 (5’-3’)	GQRS Mapper G-Score		Position of predicted rG4 (18S)	Length (nt)	Sequence of predicted rG4 (5’-3’)	GQRS Mapper G-Score
5’ ETS	274	14	GGTTGGAATGGTGG	9		263	20	GGCCGGGGGTCGGGCGCCGG	11
	448	10	GGGGAGGTGG	10		404	18	GGGTGACGGGGAATCAGG	6
	804	12	GGAAGGCAGGGG	9		692	15	GGAGCGGGCGGGCGG	10
	955	15	GGTGGATGTGGCCGG	8		925	13	GGACGGCCGGGGG	10
	1166	20	GGGGGGTCGAGGAGAGAAGG	7		1159	19	GGTTCCGGGGGGAGTATGG	8
	1266	18	GGTCGCGGCTGGGGTTGG	10		1269	18	GGCCCGGACACGGACAGG	10
	1335	19	GGCTTTCGGGGGGGACCGG	9		1321	15	GGTGGTGGTGCATGG	7
	1492	11	GGTGGCCGGGG	9		1758	20	GGGTCGGCCCACGGCCCTGG	9
	1706	17	GGGGAGGGATCACGCGG	4
	1779	13	GGTTGGTGGCTGG	10
	1861	19	GGGTGTGGGTAGGCGACGG	10
	2246	20	GGTAGGCATCGGTGTGTCGG	7
	2328	20	GGTCGGCTCGGCGCTGCAGG	6
	2355	19	GGACTGCTCAGGGGAGTGG	3
	2465	17	GGAGGGGCCCGTTTCGG	3
	2617	12	GGGGGCGGCCGG	10
	2644	14	GGCGGTCACCGGGG	6
	2662	15	GGGGGGGGGCCGAGG	8
	2694	13	GGCGGGCGGGAGG	10
	2713	19	GGTTTGGAGGGCGTCCCGG	7
	2844	18	GGTGTGGTGGTCTGTTGG	6
	2905	18	GGAAGGCGCGTGTTGGGG	3
	2939	20	GGTGGGTACCCTGGCGGTGG	7
	2987	11	GGCGGTGGGGG	11
	3191	20	GGGGGCTGGCCGCTGTCCGG	3
	3278	14	GGAGGGTCAGGGGG	9
	3333	18	GGGGGGGGCCCGCTGCGG	4
	3538	20	GGTGGTGGTCGTTGGTGTGG	9
	3725	20	GGGGACGGAGGGGAGAGCGG	9
	3772	19	GGGGCGACGCTCGGGTTGG	3
	3838	13	GGGGTCGGTCCGG	8
18S	4264	20	GGCTCCGGCCGGGGGTCGGG	11
	4411	18	GGGTGACGGGGAATCAGG	6
	4699	15	GGAGCGGGCGGGCGG	10
	4932	13	GGACGGCCGGGGG	10
	5166	19	GGTTCCGGGGGGAGTATGG	8
	5276	18	GGCCCGGACACGGACAGG	10
	5327	16	GGGTGGTGGTGCATGG	7
	5765	20	GGGTCGGCCCACGGCCCTGG	9
ITS1	5890	13	GGAGGAGCGGCGG	9
	6009	17	GGGGTGGGTGGGGTCGG	11
	6108	18	GGCGGCGGCTGCTCGCGG	4
	6167	20	GGGGCGGTACGTCGTTACGG	0
	6203	19	GGGGGCGTTCGGTCGTCGG	7
	6280	11	GGCTGGGGCGG	9
	6416	20	GGTTTAAGGACCCCGGGGGG	8
	6454	18	GGGTCGGGGGGCGGTGGG	18
	6565	10	GGGGGGGTGG	10
	6804	12	GGAGGGCGGTGG	10
ITS2	7059	20	GGTGGGTGCTGCGCGGCTGG	5
	7146	18	GGGCGGTTGTCGGTGTGG	8
	7348	16	GGCGCCCGGGGGTGGG	7
	7388	15	GGTTGGCGGTTGAGG	8
	7418	12	GGTGGTGGTCGG	10
	7453	10	GGGGTGGCGG	10
	7471	20	GGCCGGTCGGTCGCCTGCGG	5
	7522	11	GGGGGAGGCGG	11
	7547	13	GGGGTTGGCGCGG	8
	7622	17	GGTGGTATCCCCGGTGG	5
	7724	11	GGCGGTCGGGG	9
	7865	13	GGGGAGGGAGAGG	8
	7910	13	GGGGGGGACCCGG	7
28S	8358	18	GGCCGGTAGCGGCCCCGG	9
	8551	15	GGTAAACGGGTGGGG	6
	8582	19	GGAGGATTCAACCCGGCGG	3
	8620	14	GGTGGTCCCGGCGG	8
	8712	14	GGCGGCGGGCGCGG	9
	8726	18	GGGGTGGTGTGGTGGTGG	10
	8749	20	GGGCGGGGCCGGGGGTGGGG	21
	8771	19	GGCGGGGGACCGCCCCCGG	3
	8858	17	GGGAAGGCCCGGTGGGG	11
	8885	11	GGGGGGGGCGG	11
	9027	19	GGGCGGGCGTGGGGGTGGG	20
	9106	19	GGGCCCGGTGGGGGGCGGG	16
	9167	20	GGTCCCGGGGGGACCGTCGG	7
	9217	11	GGGGTCGGCGG	9
	9346	16	GGGGGCCCGAGGTGGG	7
	9422	10	GGGGAGGTGG	10
	9496	17	GGAAACTCTGGTGGAGG	5
	9742	19	GGCGTGGAGCCGGGCGTGG	10
	9892	15	GGACGGTGGCCATGG	8
	9969	20	GGATGGCGCTGGAGCGTCGG	7
	10015	17	GGAACGGAACGGGACGG	11
	10057	11	GGGGTCGGGGG	9
	10191	18	GGGCGCGGGCCCGGGTGG	9
	10418	16	GGAGTGGCGGAGATGG	8
	10479	15	GGCGGGAGGCCTCGG	8
	10519	20	GGCAGGGCGCCCTGGAATGG	8
	10580	18	GGTTCCGGCGGCGTCCGG	7
	10771	17	GGGCTGGGTCGGTCGGG	11
	10790	20	GGGGCGCGAAGCGGGGCTGG	3
	10965	15	GGGGGGCGGGTCGGG	20
	10980	19	GGTCGGCGCGCGGCGCGGG	8
	11003	10	GGGGCGGCGG	10
	11028	17	GGTTCCGGAGCGGGAGG	9
	11059	14	GGTGGGGCGGGGGG	11
	11092	11	GGCGGCGGCGG	11
	11181	17	GGCGGGTGCCGGCGCGG	9
	11253	11	GGCGGGGGCGG	11
	11392	15	GGTGCGGACCAGGGG	7
	11652	16	GGAACGGGCTTGGCGG	8
	11747	20	GGGAGGCCCCCGGCGCCCGG	8
	11788	20	GGGGCACGCCGGCCTCGCGG	5
	11858	10	GGCGGGGGGG	10
	11942	18	GGACAGTGCCAGGTGGGG	2
	12166	20	GGATAACTGGCTTGTGGCGG	6
	12417	19	GGCTGAGGAGCCAATGGGG	4
	12525	20	GGTTGGCCCCGGATAGCCGG	7
	12590	12	GGCGGCGCGGGG	8
	12622	19	GGACCGGGGTCCGGTGCGG	10
	12665	16	GGTGCGGCCGGAAAGG	10
3’ ETS	12897	16	GGCGTCACGGGGGCGG	6
	12954	12	GGTTGGGGGGGG	10
	13116	11	GGCGGAGGAGG	11
	13136	11	GGCGGCGGCGG	11
	13154	20	GGCCGGTGACCGACGGTGGG	5
	13200	14	GGACGGCCGGTTGG	11
	13215	11	GGGGCGGGAGG	9
	13265	12	GGCGGCCGGGGG	10
	13364	18	GGTGTGGAGGCGGAGAGG	10
